# Supplementary material for: Illumina Short-Read Sequencing of the Mitogenomes of Novel Scarites subterraneus Isolates Allows for Taxonomic Refinement of the Genus Scarites Fabricius 1775, within the Carabidae Family
Source: Insects. 2022 Feb 11;13(2):190. doi: 10.3390/insects13020190 (PMC8874491; doi:10.3390/insects13020190)
Supplement: Supplementary file 1 [file insects-13-00190-s001.zip]

Archive with 1 entries (1 files):
- insects-1548678-supplementary.pdf
